# Supplementary material for: Inonotus obliquus Crude Melanin Ameliorates DSS-Induced Colitis with Modulation of Gut Microbiota and Neutrophil pro-NETotic Activation
Source: Nutrients. 2026 May 28;18(11):1733. doi: 10.3390/nu18111733 (PMC13257849; doi:10.3390/nu18111733)
Supplement: Supplementary file 1 [file nutrients-18-01733-s001.zip]

Archive with 1 entries (1 files):
- nutrients-4271784-supplementary.pdf
